# Supplementary material for: Adenosine Triggers an ADK-Dependent Intracellular Signaling Pathway Interacts PFKFB3-Mediated Glycolytic Metabolism to Promote Newly Formed Myofibers Development
Source: Int J Mol Sci. 2025 Dec 18;26(24):12184. doi: 10.3390/ijms262412184 (PMC12733700; doi:10.3390/ijms262412184)
Supplement: Supplementary file 1 [file ijms-26-12184-s001.zip]

Archive with 1 entries (1 files):
- ijms-4005734-supplementary.pdf
